# Supplementary material for: Future medical and non-medical costs and their impact on the cost-effectiveness of life-prolonging interventions: a comparison of five European countries
Source: Eur J Health Econ. 2022 Aug 4;24(5):701–15. doi: 10.1007/s10198-022-01501-6 (PMC10198844; doi:10.1007/s10198-022-01501-6)
Supplement: Supplementary file 1 — Supplementary file1 (XLSX 11 KB) [file 10198_2022_1501_MOESM1_ESM.xlsx]

## Sheet: Sheet1
The results of the case study analyses of the Sacubitril/Valsartan treatment based on the cost-effectveness model of van der Pol et al. (2017) (An Economic Evaluation of Sacubitril/Valsartan for Heart Failure Patients in the Netherlands. Value Heal. 20, 388–396 (2017). https://doi.org/10.1016/j.jval.2016.10.015)
Authors: mokri@eshpm.eur.nl, kvamme@imta.eur.nl
Deterministic ICER	Netherlands	United Kingdom	Germany	Spain	Greece
No FC (Baseline)	19200	19200	19200	19200	19200
Only UMC	30000	24700	29300	22500	20200
Only NMC	32300	33900	38800	35900	29700
Both FC	43000	39500	48900	39300	30800
Difference from baseline
Only UMC	10800	5600	10200	3300	1100
Only NMC	13100	14800	19600	16700	10600
Both FC	23900	20300	29800	20100	11600
